# Supplementary material for: Impact of (poly)phenol-rich dietary sources on DNA damage: insights from human intervention studies using the Comet assay – a review and perspective
Source: Br J Nutr. 2025 Apr 7;134(1):1–15. doi: 10.1017/S000711452500073X (PMC12379115; doi:10.1017/S000711452500073X)
Supplement: Milev et al. supplementary material 2 — Milev et al. supplementary material [file S000711452500073Xsup002.xlsx]

## Sheet: Polyphenols & Comet
No.	PMID	First Author	Title of the publication	Positive outcomes, other than oxidative stress parameters	Study design	Number of participants	Age of the participants (years)	Sex of the participants	Health status of the participants	Type of the Comet assay	Sample	Polyphenol or Polyphenol-rich food/beverage	Dose	Placebo/Control	Duration of the treatment	Outcome of the Comet assay	Oxidative stress parameters, other than Comet assay	Significant outcome/s of the oxidative stress parameters (if applicable)		Legend
1	23507228	Del Bó C	A single portion of blueberry (Vaccinium corymbosum L) improves protection against DNA damage but not vascular function in healthy male volunteers.	/	Randomized, placebo-controlled, cross-over study	10	20.8±1.6	Male	Healthy, non-smokers	1. Comet assay with FPG enzyme (oxidized purines) 2. H2O2-induced DNA damage	Blood mononuclear cells	Blueberries	One portion (300 g) of blueberry provided about 27 g of sugars (fructose and glucose), 348 mg of anthocyanins (malvidin-galactoside, delphinidin-galactoside and malvidin-arabinoside making up more than 50% of the total anthocyanin content), 727 mg of total phenolic acids, 90 mg of chlorogenic acid, and 2.4 mg of vitamin C	Control jelly with same amount of sugars but no bioactive compounds	Acute study - before and after consumption (at 1, 2, and 24 h)	Decreased H2O2-induced DNA damage 1 hour after blueberry intake. Oxidized purines evaluated through quantification of FPG sensitive sites were NOT significantly different.	/	/			Anthocyanin rich jelly or beverages
2	22733001	Riso P	Effect of a wild blueberry (Vaccinium angustifolium) drink intervention on markers of oxidative stress, inflammation and endothelial function in humans with cardiovascular risk factors.	/	Randomized, repeated-measures crossover study	18	47.8±9.7	Male	Healthy, with at least one risk factor for CVD	1. Comet assay with FPG enzyme (oxidized purines) 2. H2O2-induced DNA damage	Blood mononuclear cells	Wild blueberry (WB) drink	25 g of WB freeze-dried powder, providing 375 mg of anthocyanins, once per day	Drink with sensory characteristics similar to the WB drink but not containing polyphenols.	6 weeks	Decreased oxidized purines evaluated through quantification of FPG sensitive sites. Decreased H2O2-induced DNA damage.	Glutathione status in erythrocyte lysate. Superoxide dismutase and glutathione peroxidase activity in erythrocytes. Glutathione S-transferase activity in lymphocytes.	/			Coffee
3	16892265	Weisel T	An anthocyanin/polyphenolic-rich fruit juice reduces oxidative DNA damage and increases glutathione level in healthy probands.	/	Two studies were performed consecutively. In the first study, 18 participants completed a 9-week intervention study with the flavonoid/anthocyanin-rich mixed fruit juice. Weeks 1-2 (run-in), weeks 3-6 (juice uptake), and weeks 7-9 (wash-out). The second study was conducted with identical design, but with a control juice (phenolics largely eliminated) and a subset of 9 randomized participants.	18	27.7±4.9	Male	Healthy, non-smokers	1. Comet assay with FPG enzyme (total DNA damage) 2. Comet assay without FPG enzyme (basal DNA damage)	Whole blood	Red mixed fruit juice Mixed fruit juice was produced from red grape juice (57%), blackberry juice (18%), sour cherry juice (9%), black currant juice (9%), and chokeberry juice (7%).	700 ml juice/day in three equal portions TEAC=19.1 mmol/l trolox	Control juice (phenolics largely eliminated) TEAC=2.4 mmol/L trolox	4 weeks	Highly significant decrease of total DNA damage. Basal DNA damage was significantly lowered.	Plasma malondialdehyde, isoprostanes in urine, total and oxidized glutathione in whole blood.	Significantly improved glutathione status.			Green tea
4	12943921	Park YK	Daily grape juice consumption reduces oxidative DNA damage and plasma free radical levels in healthy Koreans.	/	Intervention study	67	19-57	51 Males 16 Females	Healthy, both smokers and non-smokers	1. Alkaline Comet assay	Lymphocytes	Purple grape juice	480 ml juice/day in two portions	/	8 weeks	Significantly decreased endogenous DNA damage.	Plasma total free radicals.	Significantly decreased plasma total free radicals.			Other
5	12667600	Bub A	Fruit juice consumption modulates antioxidative status, immune status and DNA damage.	Increased lymphocyte proliferative responsiveness. Increased interleukin-2 secretion by activated lymphocytes. Increased lytic activity of natural killer cells.	Randomized crossover study	27	35±4	Male	Healthy non-smokers	1. Alkaline Comet assay 2. Comet assay with endonuclease III (oxidized pyrimidines)	Peripheral blood mononuclear cells	Juice A and Juice B, containing a mixture of apple, mango and orange juice. Juices provided 236 mg (A) and 226 mg (B) polyphenols with cyanidin glycosides (A) and epigallocatechin gallate (B) as major polyphenolic ingredients. Juice A was rich in anthocyanin-providing aronia, blueberries, and boysenberries. Juice B contained flavanol-rich green tea, apricot, and lime.	330 ml/day The volunteers consumed the juices with their main dishes.	/	The study was divided into 5 periods each lasting 2 weeks, resulting in a total study period of 10 weeks: week 1-2, run-in period, week 3-4, consumption of juices A or B (330 ml/day), week 5-6 washout period, week 7-8 consumption of juices B or A (330 ml/day), week 9-10, washout period.	Decreased oxidized pyrimidines in the second supplementation period. No effect on single strand breaks.	Ferric reducing ability of plasma (FRAP)-assay, thiobarbituric acid reactive substances (TBARS), LDL oxidation, FOX-2 assay (ferrous oxidation of xylene orange) for determination of lipid hydroperoxides in serum.	Decreased plasma TBARS.
6	16032375	Duthie SJ	The effects of cranberry juice consumption on antioxidant status and biomarkers relating to heart disease and cancer in healthy human volunteers.	/	Randomized controlled study	20	18-40	Female	Healthy, mostly non-smokers	1. Alkaline Comet assay 2. Comet assay with endonuclease III (oxidized pyrimidines) 3. H2O2-induced DNA damage	Lymphocytes	Cranberry juice	750 ml/day (3 x 250 ml)	Natural mineral water with strawberry flavor and sucrose	2 weeks	No significant effects on DNA damage.	Reduced glutathione, total antioxidant ability determined with two methods, glutathione peroxidase, catalase, superoxide dismutase, malondialdehyde, 8-oxo-deoxyguanosine.	/
7	15225586	Møller P	Oxidative DNA damage in circulating mononuclear blood cells after ingestion of blackcurrant juice or anthocyanin-rich drink.	/	Controlled parallel intervention study	57	19-52	20 Males 37 Females	Healthy, mostly non-smokers	1. Alkaline Comet assay 2. Comet assay with FPG enzyme 3. Comet assay with endonuclease III	Mononuclear blood cells	Blackcurrant juice Anthocyanin drink	Daily doses ranged from 475 to 1000 ml according to body weight, ingested during three daily meals (mean anthocyanin intakes in blackcurrant juice and anthocyanin drink groups were 397 and 365 g/d, respectively)	Control drink contained 400 mg/l aspartame and 3g/l citric acid in water	3 weeks	Increase of FPG sensitive sites within the blackcurrant juice group suggesting even a possible adverse effect.	/	/
8	19064553	Spormann TM	Anthocyanin/polyphenolic-rich fruit juice reduces oxidative cell damage in an intervention study with patients on hemodialysis.	Significantly decreased NF-kB DNA binding capacity.	Pilot intervention study (3 weeks run-in, 4 weeks juice uptake, and 3 weeks wash-out)	21	21-79	14 Males 7 Females	Clinically stable hemodialysis patients	1. Comet assay with FPG enzyme (total DNA damage) 2. Comet assay without FPG enzyme (basal DNA damage)	Whole blood	Red mixed fruit juice Mixed fruit juice was produced from red grape juice (40%), blackberry juice (20%), sour cherry juice (15%), black currant juice (15%), and elderberry juice (10%).	200 ml juice/day in two equal (100 ml) portions	/	4 weeks	Highly significant decrease of total DNA damage. Basal DNA damage was not significantly different.	Total and oxidized glutathione in whole blood, plasma malondialdehyde, plasma protein carbonyls, plasma antioxidant capacity.	Significantly improved glutathione status. Significantly decreased plasma malondialdehyde. Significantly decreased plasma protein carbonyls.
9	27016493	Corredor Z	Unfermented grape juice reduce genomic damage on patients undergoing hemodialysis.	Significantly decreased LDL-cholesterol.	Intervention study	25	66.2±2.6	15 Males 10 Females	Hemodialysis patients	1. Comet assay with FPG enzyme (oxidative DNA damage) 2. Comet assay without FPG enzyme (basal DNA damage)	Lymphocytes	Unfermented grape juice	100 ml juice three times per week, during the last half hour of hemodialysis session	/	6 months	Significant decrease of oxidative DNA damage. Nonsignificant effect on basal DNA damage.	Plasma antioxidant capacity.	/
1	16099480	Steinkellner H	Coffee consumption induces GSTP in plasma and protects lymphocytes against (+/-)-anti-benzo[a]pyrene-7,8-dihydrodiol-9,10-epoxide induced DNA-damage: results of controlled human intervention trials.	In the first trial, slight increase of plasma GST activity, and pronounced increase of plasma GSTP content.	Human intervention study (the third trial)	7	26.0±6.0	not reported	Healthy non-smokers	1. (+/-)-anti-benzo[a]pyrene-7,8-dihydrodiol-9,10-epoxide-induced DNA-damage	Lymphocytes	Unfiltered coffee	1 liter/day	/	5 days	Highly significant decrease of (+/-)-anti-benzo[a]pyrene-7,8-dihydrodiol-9,10-epoxide induced DNA-damage.	/	/
2	17376579	Bichler J	Coffee consumption protects human lymphocytes against oxidative and 3-amino-1-methyl-5H-pyrido[4,3-b]indole acetate (Trp-P-2) induced DNA-damage: results of an experimental study with human volunteers.	/	Human intervention study	8	20-50	not reported	Healthy non-smokers	1. Comet assay under standard conditions 2. Comet assay with FPG enzyme (oxidized purines) 3. Comet assay with endonuclease III (oxidized pyrimidines) 4. H2O2-induced DNA damage 5. Trp-P-2-induced DNA damage	Lymphocytes	Filtered coffee (paper filtered and metal filtered)	600 ml (400 ml paper filtered and 200 ml metal filtered)/d	/	5 days	Decreased oxidized purines. Decreased oxidized pyrimidines. Decreased H2O2-induced DNA damage. Decreased Trp-P-2-induced DNA damage. Nonsignificant Comet assay under standard conditions.	Glutathione peroxidase and superoxide dismutase activity in cytosolic fractions of lymphocytes.	Increased superoxide dismutase activity in cytosolic fractions of lymphocytes.
3	20709087	Misik M	Impact of paper filtered coffee on oxidative DNA-damage: results of a clinical trial.	/	Controlled intervention study with a cross-over design	38	27.6±8.0	14 Males 24 Females	Healthy non-smokers	1. Comet assay under standard conditions 2. Comet assay with FPG enzyme (oxidized purines) 3. Comet assay with endonuclease III (oxidized pyrimidines) 4. H2O2-induced DNA damage	Lymphocytes	Paper filtered coffee	800 ml coffee/day, without a fixed daily schedule	800 ml water/day	5 days	Decreased oxidized purines. Other types of Comet assay were nonsignificant.	Malondialdehyde, oxLDL, 3-nitrotyrosine, and the total antioxidant levels in plasma. Glutathione in erythrocytes. Intracellular ROS levels and the activities of superoxide dismutase and glutathione peroxidase in lymphocytes. Urinary 8-isoprostaglandine F2a.	/
4	21462335	Bakuradze T	Antioxidant-rich coffee reduces DNA damage, elevates glutathione status and contributes to weight control: Results from an intervention study.	Decreased body weight and body fat.	Human intervention study	33	20-44	Males	Healthy non-smokers	1. Alkaline Comet assay without FPG enzyme 2. Alkaline Comet assay with FPG enzyme	White blood cells	Freshly brewed coffee rich in both green and roast bean coffee constituents	750 ml/day in three equal portions (morning, noontime, afternoon)	/	4 weeks	Marked decrease of DNA damage -FPG. Marked decrease of DNA damage +FPG.	Total/reduced/oxidized glutathione in blood. Glutathione reductase activity in erythrocytes.	Increased total and reduced glutathione. Increased glutathione reductase activity.
5	26632023	Bakuradze T	Coffee consumption rapidly reduces background DNA strand breaks in healthy humans: Results of a short-term repeated uptake intervention study.	/	Short-term repeated uptake human intervention study	13	20-50	Males	Healthy non-smokers	1. Alkaline Comet assay	White blood cells	Freshly brewed coffee rich in both green and roast bean coffee constituents	800 ml in four equal portions (4x200 ml) every two hours	/	Acute study 8 hours	Significant reduction of background DNA strand breaks.	/	/
6	24740588	Bakuradze T	Consumption of a dark roast coffee decreases the level of spontaneous DNA strand breaks: a randomized controlled trial.	/	Prospective, randomized, controlled study with parallel design	84 in total 42 in the coffee group 42 in the control group	19-50	Males	Healthy non-smokers	1. Alkaline Comet assay	Whole blood	Freshly brewed coffee rich in both green and roast bean coffee constituents	750 ml coffee/day in three equal portions (morning, noontime, afternoon)	750 ml water/day	4 weeks	Decreased spontaneous DNA strand breaks.	/	/
7	20589860	Hoelzl C	Instant coffee with high chlorogenic acid levels protects humans against oxidative damage of macromolecules	/	Controlled intervention study with a cross-over design	29	20-55	13 Males 16 Females	Healthy non-smokers	1. Comet assay with FPG enzyme (oxidized purines) 2. Comet assay with endonuclease III (oxidized pyrimidines) 3. H2O2-induced DNA damage	Lymphocytes	Coffee (instant coffee co-extracted from green and roasted beans)	800 ml coffee/day	Water	5 days	No significant effects on DNA damage.	Malondialdehyde, oxLDL, 3-nitrotyrosine, and the total antioxidant levels in plasma. Glutathione in erythrocytes. Intracellular ROS levels and the activities of superoxide dismutase, glutathione peroxidase, glutathione-S-transferase in lymphocytes. Urinary 8-isoprostaglandine F2a. Expression of 30 genes involved in the cellular antioxidant defense	Decreased 3-nitrotyrosine and 8-isoprostaglandine F2a.
1	15634219	Morley N	The green tea polyphenol (-)-epigallocatechin gallate and green tea can protect human cellular DNA from ultraviolet and visible radiation-induced damage.	/	Intervention pilot study	10	30-57	4 Males 6 Females	Healthy, non-smokers	1. Irradiation-induced DNA damage	Whole blood	Green tea	540 ml green tea (3 green tea drinks in close succession)	/	Acute study - 40 min after drinking the final cup of tea	Significantly decreased DNA damage after 12 min exposure to UVA/VIS.	/	/
2	20452781	Malhomme de la Roche H	Using natural dietary sources of antioxidants to protect against ultraviolet and visible radiation-induced DNA damage: an investigation of human green tea ingestion.	/	Intervention pilot study	9	22-39	3 Males 6 Females	Healthy, non-smokers	1. Irradiation-induced DNA damage	Whole blood	Green tea	540 ml green tea (3 green tea drinks in close succession)	/	Acute study - 30, 60 and 90 min following green tea ingestion	Significantly decreased DNA damage after 12 and 18 min exposure to UVA/VIS, 60 min post green tea in the responding group.	/	/
1	17349075	Guarnieri S	Orange juice vs vitamin C: effect on hydrogen peroxide-induced DNA damage in mononuclear blood cells.	/	Randomized repeated-measures design	7	26.0±2.1	Females	Healthy non-smokers	1. H2O2-induced DNA damage	Mononuclear blood cells	Blood orange juice	300 ml, single portion	a) vitamin C added to water (C-drink) b) sugars added to water (S-drink)	Acute study - 24 h. Single portion (300 ml) of the drink under study was supplied in the morning to fasting volunteers on three different occasions, 2 weeks apart.	Increased resistance to H2O2-induced DNA damage.	/	/
2	17696483	Briviba K	Effect of Consumption of Organically and Conventionally Produced Apples on Antioxidant Activity and DNA Damage in Humans.	/	Double-blind, randomized, cross-over study	6	27±3	Males	Healthy non-smokers	1. Alkaline Comet assay 2. Comet assay with FPG enzyme (oxidized purines) 3. Comet assay with endonuclease III (oxidized pyrimidines) 4. H2O2-induced DNA damage 5. FeCl3-induced DNA damage	Lymphocytes	Apple (organic or conventional)	1000 g/day	/	Acute study - 24 h. (1 day organic and 1 day conventional apple, with a washout period of 1 week between each experimental day).	24 h after consumption, a statistically significant decrease in the level of endonuclease III-sensitive sites and an increased capacity to protect DNA against damage induced by iron chloride for both conventional and organic apples. Changes in endogenous DNA strand breaks, FPG-sensitive sites, or capacity to protect DNA against damage caused by hydrogen peroxide were nonsignificant.	LDL oxidation.	/
3	9892240	Lean ME	Dietary flavonols protect diabetic human lymphocytes against oxidative damage to DNA.	/	Randomized crossover study	10	50-74	5 Males 5 Females	Diabetic, type 2 (stable, healthy in other respects)	1. H2O2-induced DNA damage 2. Comet assay with endonuclease III (oxidized pyrimidines)	Lymphocytes	High-flavonol diet	Low-flavonol diet supplemented with 76-110 mg of flavonols (mostly quercetin) provided by 400 g of onions (and tomato sauce) and six cups of tea daily	/	2 weeks	Decreased H2O2-induced DNA damage. No significant effect on oxidized pyrimidines.	Plasma trolox equivalent antioxidant capacity (TEAC), plasma selenium, superoxide dismutase, glutathione peroxidase	/
4	10443336	Mitchell JH	Effects of a soy milk supplement on plasma cholesterol levels and oxidative DNA damage in men - a pilot study.	/	Randomized controlled study	10 in total soy milk (n=4), rice milk (n=3) or cow’s milk (n=3)	20-50	Males	Healthy non-smokers	1. Alkaline Comet assay 2. Comet assay with endonuclease III (oxidized pyrimidines) 3. H2O2-induced DNA damage	Lymphocytes	Soy milk	1 liter/day	Rice milk (vegetable protein control) and semi-skimmed cow’s milk (animal protein control)	4 weeks	Progressive decrease in oxidized pyrimidines. No significant protective effect against endogenous DNA strand breakage or H2O2-induced DNA damage.	FRAP	/
5	22981768	Heger A	Intake of a resveratrol-containing dietary supplement has no impact on DNA stability in healthy subjects.	/	Intervention study	12	30.2±12.8 25.2±3.1	5 Males 7 Females	Healthy, non-smokers	1. Comet assay under standard conditions 2. Comet assay with FPG enzyme (oxidized purines) 3. H2O2-induced DNA damage	Lymphocytes	Resveratrol-containing food supplement. Each pill contains: 2 mg resveratrol from grapes, 100 mg dried grape extract, 50 mg dried extract from olive oil, 3 mg lycopene, 100 mg vitamin C and 30 mg bioflavonoids from citrus fruits.	3 pills/day (one in the morning, one at noon and one in the evening)	/	5 days	No significant effects on DNA damage.	oxLDL, plasma antioxidant capacity.	/
